# Supplementary material for: Identification of the HNSC88 Molecular Signature for Predicting Subtypes of Head and Neck Cancer
Source: Int J Mol Sci. 2023 Aug 22;24(17):13068. doi: 10.3390/ijms241713068 (PMC10487792; doi:10.3390/ijms241713068)
Supplement: Supplementary file 1 [file ijms-24-13068-s001.zip]

Archive with 1 entries (1 files):
- ijms-2542978-supplementary.xlsx
