# Supplementary material for: Identification of the HNSC88 Molecular Signature for Predicting Subtypes of Head and Neck Cancer
Source: Int J Mol Sci. 2023 Aug 22;24(17):13068. doi: 10.3390/ijms241713068 (PMC10487792; doi:10.3390/ijms241713068)
Supplement: Supplementary file 1 [file ijms-24-13068-s001.zip › ijms-2542978-supplementary.xlsx]

## Sheet: Fold change of HNSC88
Cluster group	Gene ID	Gene name	Log2 fold change (log2FC)
			log2FC of 522 tumors vs. 44 normal tissues	p-value	Custer-1: HPV-negative smoking-related subgroup	Custer-2: HPV-negative immune-expressed subgroup	Custer-3: HPV-positive related subgroup
G2	2919	CXCL1	0.682276	0.0655407	0.502333	0.429113	0.399523
G2	3576	IL8	1.59251	2.44427e-06	2.13584	1.47001	0.811989
G4	6648	SOD2	-0.205605	0.211433	-0.485137	-0.0607498	-0.0257359
G4	5997	RGS2	-0.339996	0.0727285	-0.464889	-0.279342	-0.810377
G10	3728	JUP	0.155146	0.389562	0.226229	0.372406	-0.424569
G10	3872	KRT17	2.35848	2.56044e-14	2.55245	2.8286	0.519031
G1	200315	APOBEC3A	0.714466	0.0507208	-0.129932	1.10868	0.429532
G2	56300	IL1F9	2.12996	9.85301e-07	2.0161	2.24966	0.709931
G10	1051	CEBPB	0.480276	0.000762608	0.237227	0.577644	-0.1057
G2	4318	MMP9	4.1052	2.29552e-40	4.01867	4.66057	3.8967
G1	10437	IFI30	1.47315	5.89004e-18	0.948122	1.9151	1.83983
G2	4321	MMP12	3.95477	2.72396e-36	3.67703	4.68958	4.04813
G4	4688	NCF2	1.05573	3.65892e-11	0.945879	1.48404	0.644695
G4	1514	CTSL1	0.963765	5.36765e-07	0.638452	1.38545	0.341222
G4	7097	TLR2	0.677478	0.000265631	0.263195	1.04966	0.624713
G1	151636	DTX3L	0.887855	2.87507e-12	0.462352	1.342	1.16514
G1	51191	HERC5	1.76064	7.24929e-14	0.550492	2.43106	2.13014
G3	2633	GBP1	1.04336	7.51248e-05	-0.0463718	2.07809	1.02221
G1	6772	STAT1	1.28812	3.80612e-11	0.568732	2.12568	1.44708
G3	3430	IFI35	1.39694	2.21786e-13	0.555813	2.01351	1.03687
G3	9246	UBE2L6	1.06523	1.36076e-09	0.387257	1.73352	0.794542
G3	55601	DDX60	1.50008	1.11614e-09	0.559561	2.60371	1.23845
G3	3437	IFIT3	1.70171	5.20688e-09	0.2814	3.10301	1.35909
G1	129607	CMPK2	1.45983	3.93036e-08	0.0552382	2.59772	1.6345
G3	91543	RSAD2	2.2857	6.59368e-13	0.662311	3.81146	1.81847
G3	3434	IFIT1	1.61299	5.76715e-07	0.0506833	3.12309	0.753666
G3	2537	IFI6	2.99417	1.82715e-22	1.54009	4.14901	1.87893
G3	9636	ISG15	3.28048	2.49646e-26	1.81861	4.28424	2.0791
G7	2195	FAT1	0.972603	3.32046e-05	1.47688	1.39435	0.978699
G11	11328	FKBP9	1.01672	7.08817e-15	1.46985	1.25522	0.391195
G5	115908	CTHRC1	3.39718	1.97509e-35	3.73294	3.69085	3.18337
G5	1282	COL4A1	2.86286	2.09886e-45	3.32211	3.44744	2.71454
G5	1284	COL4A2	2.58811	5.21255e-42	2.92255	3.10149	2.42166
G5	1289	COL5A1	3.19176	2.49253e-29	3.67285	4.14979	2.51804
G5	1290	COL5A2	3.11818	1.1456e-29	3.68394	3.89357	2.35235
G5	7837	PXDN	2.12782	1.38712e-16	2.71529	2.83736	1.59773
G7	25932	CLIC4	1.05242	4.01789e-19	1.2242	1.32624	0.823245
G7	3685	ITGAV	0.867971	2.29447e-07	1.17142	1.09371	0.955408
G7	64778	FNDC3B	1.29813	7.46469e-21	1.59293	1.58917	1.55571
G11	2590	GALNT2	0.949754	1.40012e-16	1.1378	1.16089	0.687709
G7	90	ACVR1	0.713004	4.50259e-09	1.12047	0.974191	0.320382
G10	2697	GJA1	1.11948	5.63751e-06	1.49866	1.70655	-0.209137
G11	79001	VKORC1	0.560892	4.86358e-07	0.573212	0.581691	0.10372
G10	9454	HOMER3	1.69212	8.15304e-26	1.70848	1.8143	0.563563
G11	23597	ACOT9	0.989853	1.73953e-19	0.87426	1.04694	0.5131
G10	22800	RRAS2	0.681817	2.1999e-07	0.865497	0.791546	-0.179608
G6	5744	PTHLH	3.30956	3.08539e-20	4.31661	3.91839	0.338751
G10	6566	SLC16A1	1.46832	1.11159e-19	1.66927	1.81207	0.581227
G6	4312	MMP1	5.43852	3.93871e-35	5.70508	6.93611	2.37055
G6	4314	MMP3	3.93306	2.87402e-17	4.0647	5.55368	1.17192
G6	4319	MMP10	3.5001	1.0522e-12	3.74447	5.22527	0.347771
G6	5328	PLAU	2.55131	6.91708e-32	2.60857	3.04915	1.5565
G10	1687	DFNA5	1.88941	4.95072e-19	2.01595	2.44942	0.67412
G6	3918	LAMC2	3.49358	2.25097e-33	3.9332	4.18826	2.12629
G6	7045	TGFBI	2.97391	2.67835e-25	3.15238	3.94687	1.45599
G6	3624	INHBA	4.20688	1.95496e-27	4.89731	5.50578	2.1852
G7	6591	SNAI2	1.57297	1.08827e-23	1.71298	1.93299	0.586125
G10	5621	PRNP	0.88859	5.87108e-09	0.962114	1.28147	0.0418108
G10	24145	PANX1	0.616515	1.98716e-05	0.686532	1.11538	-0.122707
G10	1001	CDH3	1.50651	1.91478e-12	1.42979	2.14443	0.604228
G10	4430	MYO1B	1.64409	1.92242e-19	1.86871	2.20404	0.707569
G10	4478	MSN	1.15072	6.95379e-16	1.26436	1.73372	0.751282
G10	7071	KLF10	-0.384074	0.0107634	-0.251274	0.0748455	-1.02029
G10	8609	KLF7	1.40678	1.42237e-12	1.85296	1.97523	0.656883
G11	92912	UBE2Q2	0.294585	0.0131999	0.332207	0.549608	-0.372707
G7	1829	DSG2	1.18907	1.13844e-09	1.80467	1.25026	1.53035
G9	9631	NUP155	0.729006	2.70719e-10	0.973886	0.727835	1.07948
G9	9319	TRIP13	1.87654	4.31996e-35	1.98915	1.63287	1.94079
G8	1111	CHEK1	1.2135	4.62033e-26	1.19182	1.13203	1.42373
G9	55165	CEP55	2.16978	1.04577e-45	2.3055	2.09774	2.21446
G8	2305	FOXM1	2.21612	5.09692e-47	2.38039	2.11309	2.64973
G8	22974	TPX2	2.07901	3.92941e-46	2.13369	1.96787	2.48917
G9	24137	KIF4A	2.0417	4.90194e-45	2.00426	1.95226	2.50398
G8	9837	GINS1	1.55594	6.27298e-30	1.41967	1.26999	2.15541
G8	29128	UHRF1	1.85662	5.68719e-35	1.79543	1.73218	2.54748
G8	4171	MCM2	1.6945	2.50989e-28	1.69299	1.34997	2.79325
G8	51514	DTL	1.92314	3.09568e-37	1.88817	1.6823	2.84824
G8	990	CDC6	1.9365	1.68853e-41	1.98769	1.63147	2.45726
G8	2237	FEN1	1.25538	1.23414e-28	1.07304	1.01381	1.6191
G9	6790	AURKA	1.82167	3.03295e-42	1.747	1.79419	1.81239
G9	11004	KIF2C	2.09211	3.14093e-48	1.87643	1.90279	2.47532
G9	991	CDC20	1.93619	2.65019e-37	1.77343	1.8825	1.84733
G9	332	BIRC5	2.17502	2.98673e-41	2.0598	1.89417	2.12307
G9	1894	ECT2	1.57968	2.98833e-26	1.75574	1.34451	2.2784
G8	5984	RFC4	1.66276	1.39341e-29	1.53365	1.10343	2.3285
G8	8318	CDC45	2.06506	2.68026e-40	1.89844	1.67721	2.46441
G8	1163	CKS1B	1.41896	7.06124e-26	1.24058	1.05055	1.5442
G8	1019	CDK4	0.752002	1.73521e-16	0.853512	0.485469	0.896697
